# Supplementary material for: Factors Associated with Inadequate Intravenous Colistin Dosages: Post Hoc Analysis of a Multicenter, Cross-Sectional Study
Source: Antibiotics (Basel). 2021 Dec 19;10(12):1554. doi: 10.3390/antibiotics10121554 (PMC8698974; doi:10.3390/antibiotics10121554)
Supplement: Supplementary file 1 [file antibiotics-10-01554-s001.zip]

Archive with 1 entries (1 files):
- antibiotics-1509429-SI.pdf
